# Supplementary material for: Simultaneous changes in seed size, oil content and protein content driven by selection of SWEET homologues during soybean domestication
Source: Natl Sci Rev. 2020 May 27;7(11):1776–86. doi: 10.1093/nsr/nwaa110 (PMC8290959; doi:10.1093/nsr/nwaa110)
Supplement: nwaa110_Supplemental_File [file nwaa110_supplemental_file.zip]

Archive with 2 entries (2 files):
- nwaa110-Supplemental_Figures_and_Tables.pdf
- nwaa110_Supplementary_data_Methods.docx
